# Supplementary material for: A Scoping Review of the Global Distribution of Causes and Syndromes Associated with Mid- to Late-Term Pregnancy Loss in Horses between 1960 and 2020
Source: Vet Sci. 2022 Apr 13;9(4):186. doi: 10.3390/vetsci9040186 (PMC9032147; doi:10.3390/vetsci9040186)
Supplement: Supplementary file 1 [file vetsci-09-00186-s001.zip]

Archive with 1 entries (1 files):
- vetsci-1641922-supplementary.pdf
